# Supplementary material for: 2-aminobenzimidazoles for leishmaniasis: From initial hit discovery to in vivo profiling
Source: PLoS Negl Trop Dis. 2021 Feb 22;15(2):e0009196. doi: 10.1371/journal.pntd.0009196 (PMC7932521; doi:10.1371/journal.pntd.0009196)
Supplement: S1 Data — (XLSX) [file pntd.0009196.s001.xlsx]

## Sheet: Complete Dataset
Structure	Manuscript ID	MRC-5 CC50 (uM)	L. infantum IC50 (uM)	PMM IC50 (uM)	HEPG2 CC50 (uM)	eLogD	MLM CLint (uL/min/mg)	PAMPA Pe (10-6 cm/s)	KS PBS - pH 2 (ug/mL)	KS PBS - pH7.4 (ug/mL)	Plasma Stability (%)	Media Binding (%)	MW	HBD	HBA	TPSA	Rotatable Bonds
CCCn1c(nc2c1cccc2)NC(Cc3ccc(cc3)F)=O	2	>64	14.7935	32		3.97	2760	6.63					311.355	1	4	46.92	6
CCCn1c(cc(F)cc2)c2nc1NC(=O)Cc3ccc(Cl)cc3	3	56.6732	2.94353	12.6992		4.31	1590						345.8	1	4	46.92	6
CCCn1c(ccc(F)c2)c2nc1NC(=O)Cc3ccc(Cl)cc3	4	>64	4.34681	20.1587		4.26	1510						345.8	1	4	46.92	6
Fc1cccc2c1nc(NC(=O)Cc3ccc(F)cc3)n2CCC	5	>64	>64	>64		3.57	715.14	16.2					329.345	1	4	46.92	6
Fc1cc(n(CCC)c(NC(=O)Cc2ccc(F)cc2)n3)c3cc1F	6	>64	2.18719	>64		4.04	399.33	13.6					347.336	1	4	46.92	6
CCCn1c(ccc(C(F)(F)F)c2)c2nc1NC(Cc3ccc(Cl)cc3)=O	7	11.2513	2.01	16		4.69	283						395.808	1	4	46.92	7
n1c(c2n(CCC)c1NC(=O)Cc3ccc(F)cc3)ccc(C#N)c2	8	>64	45.5789	45.2548		3.59999	225.5	30.7074					336.365	1	5	70.71	7
CCCn1c(NC(=O)Cc2ccc(F)cc2)nc(c13)cc(C(=O)OC)cc3	9	18.6633	6.49338	16		4.04	1252.8	8.66					369.391	1	6	73.22	8
CCCn1c(NC(=O)Cc2ccc(F)cc2)nc(c13)cc(C(=O)O)cc3	10	>64	>64	>64		1.83379		6.26576					355.365	2	6	84.22	7
CCCn1c(NC(=O)Cc2ccc(F)cc2)nc(c13)cc(C(=O)NC)cc3	11	34.793	>64	>64		3.17998	65.77	9.18255					368.406	2	6	76.02	8
CCCn1c(NC(=O)Cc2ccc(F)cc2)nc(c13)cc(C(=O)NC4CC4)cc3	12	>64	45.2548	>64		3.5	52.2	13.1					394.444	2	6	76.02	9
O=C(c1cc(nc(NC(=O)Cc2ccc(F)cc2)n3CCC)c3cc1)N4CCCC4	13	>64	9.79085	>64		3.99	137.8	7.92					408.471	1	6	67.23	8
CCCn1c(NC(=O)Cc2ccc(F)cc2)nc(c13)cc(C(=O)N4CCOCC4)cc3	14	>64	57.0193	>64		3.0525	<23	7.25841					424.47	1	7	76.46	8
CCCn1c(NC(=O)Cc2ccc(F)cc2)nc(c13)cc(C(=O)N(C)OC)cc3	15	55.541	12.7	>64		3.31	127.89	9.07					398.433	1	7	76.46	9
Fc1cc2c(nc(NC(=O)Cc3ccc(F)cc3)n2CC)cc1	16	>64	4.35392	>64		3.58988	537.66	19.4045					315.319	1	4	46.92	5
O=C(Nc1n(C)c(cccc2)c2n1)Cc3ccc(Cl)cc3	17	>64	32.46	32									299.756	1	4	46.92	4
Fc1ccc([nH]c(NC(Cc2ccc(Cl)cc2)=O)n3)c3c1	18	>64	>64	>64		4.25557	366	6.03598					303.72	2	4	57.78	4
Fc1cc(nc(NC(=O)Cc2ccc(F)cc2)n3C(C)(C)C)c3cc1	19	>64	18.5645	>64		4.04	372.71	6.35					343.372	1	4	46.92	5
CC(Cn1c(cccc2)c2nc1NC(Cc3ccc(C(F)(F)F)cc3)=O)(C)C	20	>32	8.17666	22.6274									389.416	1	4	46.92	7
Fc1cc2c(nc(NC(=O)Cc3ccc(F)cc3)n2CC4CC4)cc1	21	17.3988	8.06	>64		4.12	887	19.4					341.356	1	4	46.92	6
O=C(Nc1n(C2CC2)c(c3n1)ccc(F)c3)Cc4ccc(Cl)cc4	22	21.9162	2.5353	25.3984		3.98	380	17.7					343.784	1	4	46.92	5
Fc1cc2c(nc(NC(=O)Cc3ccc(Cl)cc3)n2CC(F)(F)F)cc1	23	>64	4.82095	45.2548		4.46		7.07					385.745	1	4	46.92	6
Fc1cc(F)ccc1CC(Nc2nc(ccc(C#N)c3)c3n2CC(F)(F)F)=O	24	>64	10.1487	16	>64	3.85	19.6	0.761577					394.3	1	5	70.71	7
O=C(Nc1n(C2CCNCC2)c(c3n1)ccc(F)c3)Cc4ccc(F)cc4	25	>64	34.4152	>64		3.08		0.193					370.398	2	5	58.95	5
CCN(CC)CCCn1c(cc(C#N)cc2)c2nc1NC(Cc3ccc(F)cc3)=O	26	>64	>64	>64			153.99						407.486	1	6	73.95	11
Fc1cc(nc(NC(=O)Cc2ccc(F)cc2)n3CCCN4CCOCC4)c3cc1	27	60.9104	23.4621	45.2548		3.41724	334.6	4.73912					414.45	1	6	59.39	8
Fc1cc(nc(NC(=O)Cc2ccc(F)cc2)n3C4CCOCC4)c3cc1	28	>64	12.7248	>64		3.32	133.11	19.6					371.382	1	5	56.15	5
O=C(Nc1n(CC(C)(C)C)c(c2n1)cc(C#N)cc2)c3n(C)ncc3	29	14.916	4.11556	27.4318	9.07549	3.39075	16.9838	8.70625	1.77	3.11	99.8	57.2	336.393	1	7	88.53	6
O=C(c1ccnn1C)Nc2nc(ccc(C#N)c3)c3n2CC(F)(F)F	30	12.8194	2.21959	32	5.45718	2.7	20.0454	27.9306	10.45	9.22	107	29.15	348.284	1	7	88.53	6
O=C(c1ccnn1C)Nc2nc(ccc(C#N)c3)c3n2C4CC4	31	>64	29.9608	>64			162.34	14.4					306.323	1	7	88.53	5
O=C(c1ccnn1C)Nc2nc(ccc(C#N)c3)c3n2C4CCOCC4	32	>64	>64	>64		2.32	<23	10.9964					350.376	1	8	97.76	5
O=C(c1cnnn1C)Nc2nc(ccc(C#N)c3)c3n2CC(F)(F)F	33	>64	14.7935	32		4							349.272	1	8	101.42	6
O=C(Nc1nc(ccc(C#N)c2)c2n1CC(C)(C)C)c3ccn[nH]3	34	>64	38.3116	50.7968	16.0408	3.67	47.2	11.1054					322.366	2	7	99.39	6
O=C(c1nn(C)cc1)Nc2nc(ccc(C#N)c3)c3n2CC(F)(F)F	35	58.1639	25.6824	32		4.15	72.56	13.9					348.284	1	7	88.53	6
O=C(c1cn(C)nc1)Nc2nc(ccc(C#N)c3)c3n2CC(F)(F)F	36	56.0856	8.73653	16									348.284	1	7	88.53	6
O=C(c1ccnn1C2CC2)Nc3nc(ccc(C#N)c4)c4n3CC(F)(F)F	37	3.0048	10.1174	45.2548									374.321	1	7	88.53	7
O=C(c1nn(CCO)cc1)Nc2nc(ccc(C#N)c3)c3n2CC(C)(C)C	38	>64	>64	>64		4.03	<23	7.54					366.419	2	8	108.76	8
O=C(c1cc(C(F)(F)F)nn1C)Nc2nc(ccc(C#N)c3)c3n2CC(F)(F)F	39	7.87439	0.526804	1.25992	1.13161	3.01	28.2535	2.40249	0.42	0.42	111	88.34	416.282	1	7	88.53	7
CC(Cn1c(NC(=O)c2ccccn2)nc(c13)ccc(C#N)c3)(C)C	40	60.9104	14.8714	16		3.93	1033.56	3.62					333.389	1	6	83.6	6
O=C(Nc1n(CC(C)(C)C)c(c2n1)cc(C#N)cc2)c3cccnc3	41	>64	8.57038	16		3.9	87.17	18					333.389	1	6	83.6	6
O=C(c1ccc(C)nc1)Nc2nc(ccc(C#N)c3)c3n2CC(F)(F)F	42	>64	4.64967	8				13.2					359.307	1	6	83.6	6
O=C(c1ccc(OC)nc1)Nc2nc(ccc(C#N)c3)c3n2CC(F)(F)F	43	>64	6.95425	32	2.60401	4.84856	170.054	14.6735	0.38	0.38	92.2	56.74	375.306	1	7	92.83	7
O=C(c1ccnc(C(F)(F)F)c1)Nc2nc(ccc(C#N)c3)c3n2CC(F)(F)F	44	>64	0.842317	4	2.38217	3.12	26.833	2.32285	0.41	0.41	110.8	88.65	413.278	1	6	83.6	7
O=C(c1ccc(C(F)(F)F)nc1)Nc2nc(ccc(C#N)c3)c3n2CC(F)(F)F	45	>64	4.2832	8	1.12108	3.1	17.6635	5.42997	0.41	0.41	135	83.98	413.278	1	6	83.6	7
O=C(c1cnc(C(F)(F)F)nc1)Nc2nc(ccc(C#N)c3)c3n2CC(F)(F)F	46	1.78326	1.00085	4				1.46					414.266	1	7	96.49	7
FC(F)Cn1c(cc(C#N)cc2)c2nc1NC(c3ccnn3C)=O	47	12.2898	8.78215	22.6274			383	10.6					330.294	1	7	88.53	6
FCCn1c(cc(C#N)cc2)c2nc1NC(c3ccnn3C)=O	48	13.6897	27.9403	32			154	63.7					312.303	1	7	88.53	6
O=C(c1ccnn1C)Nc2nc(ccc(C#N)c3)c3n2CC(O)(C)C	49	>64	35.9911	>64			<23	9.39					338.365	2	8	108.76	6
O=C(c1ccnn1C)Nc2nc(ccc(C#N)c3)c3n2CCOC	50	>64	47.0302	>64			98.14	14.7	7.77	5.98			324.339	1	8	97.76	7
O=C(c1ccnn1C)Nc2nc(ccc(C#N)c3)c3n2C4CCN(C)CC4	51	>64	20.2521	50.7968			71.51	2.91					363.418	1	8	91.77	5
CCN(CC)CCCn1c(cc(C#N)cc2)c2nc1NC(c3ccnn3C)=O	52	>64	57.0193	>64			58.99						379.461	1	8	91.77	10
O=C(c1ccnn1C)Nc2nc(cccn3)c3n2CC(F)(F)F	53	6.82923	8.17912	32			118.49	24.3					324.262	1	7	77.63	5
CC(Cn1c(NC(=O)c2n(C)ncc2)nc(c13)cccn3)(C)C	54	43.6642	7.7542	32		4.04	221.85	11.7					312.371	1	7	77.63	5
O=C(c1ccnn1C)Nc2nc(cncn3)c3n2CC(F)(F)F	55	24.8222	4.02741	8			24.43	13.6	64.44	65.05			325.25	1	8	90.52	5

## Sheet: Panel VL CL
	IC-50 (µM)
ID		MRC-5 cells		PMM (Primary Mouse Macrophages)		L. donovani MHOM/NP/03/BPK275/0-cl18		L. donovani MHOM/ET/2007/LLM-1600		L. donovani MHOM/ NP/2003/ BPK282/0-cl4		L. infantum MHOM/FR/96/LEM3323-cl4		L. infantum LEM3323-cl4 MIL		L. infantum LEM3323-cl4 PMM		L. infantum MHOM/BR/2007/WC (L3015)		L. infantum MHOM/ES/2016/LLM-2346		L. donovani MHOM/IN/1980/DD8		L. infantum MHOM/BR/2002/LPC-RPV		L. infantum MHOM/MA/67/ITMAP263		L. major MHOM/SA/85/JISH118		L. major MHOM/IL/81/Friedlin		L. tropica MHOM/AF/2015/HTD7		L. guyanensis MHOM/PE/02/PER 054/0		L. panamensis MHOM/PA/71/LS94		L. braziliensis MHOM/BR/94/H3227			MRC-5		L. donovani MHOM/NP/03/BPK275/0-cl18		L. donovani MHOM/ET/2007/LLM-1600 EX VIVO AMASTIGOTES		L. donovani MHOM/ NP/2003/ BPK282/0-cl4		L. infantum MHOM/FR/96/LEM3323-cl4
29	Average	>	64		49.3333		1.02265		4.04333		0.303585		2.81152		2.16337		1.61904		2.68332		3.16602								8.63568		1.71161		2.85038		0.545333		0.628347		24.815
	SD		0		21.8683		0.991401		2.61862		0.208804		1.48011		1.8623		1.07825		0.12209		1.9538								7.12715		0.43699		1.51948		0.176739		0.235595		3.505
39	Average		14.678		34.2857		0.108922		1.61208		0.0982972		3.01401		4.16127		3.21209		3.6382		4.64914								17.0178		3.04481		5.90133		1.07991		1.21788
	SD		4.3379		21.2584		0.0593156		0.578713		0.0621689		2.50244		1.43248		2.23759		3.28496		3.64347								8.94785		2.9458		2.42149		0.665006		0.782145
Miltefosine	Average						2.07431		2.01405		1.81145		2.01405		20.32		2.6918		2.16012		2.07						1.16		24.0545		11.3137		2.16012		8.05621		1.81145		1

## Sheet: Off target profiling
Manuscript ID	Bioprofiling 6pt Ag__5-HT1A CHO Human - EC50(uM) (EC50)	Bioprofiling 6pt Ag__5-HT2A CHO Human - EC50(uM) (EC50)	Bioprofiling 6pt Ag__5-HT2B CHO Human - EC50(uM) (EC50)	Bioprofiling 6pt Ag__A1 CHO Human - EC50(uM) (EC50)	Bioprofiling 6pt Ag__Alpha1A CHO Human - EC50(uM) (EC50)	Bioprofiling 6pt Ag__Alpha2A CHO Human - EC50(uM) (EC50)	Bioprofiling 6pt Ag__B2 CHO Human - EC50(uM) (EC50)	Bioprofiling 6pt Ag__Beta1 CHO Human - EC50(uM) (EC50)	Bioprofiling 6pt Ag__CB1 CHO Human - EC50(uM) (EC50)	Bioprofiling 6pt Ag__CHO Hamster - EC50(uM) (EC50)	Bioprofiling 6pt Ag__Cav1.2 (L-type) ND7/23 Mouse/Rat - EC50(uM) (EC50)	Bioprofiling 6pt Ag__D2L CHO Human - EC50(uM) (EC50)	Bioprofiling 6pt Ag__ETA CHO Human - EC50(uM) (EC50)	Bioprofiling 6pt Ag__ETB CHO Human - EC50(uM) (EC50)	Bioprofiling 6pt Ag__H1 CHO Human - EC50(uM) (EC50)	Bioprofiling 6pt Ag__M2 CHO Human - EC50(uM) (EC50)	Bioprofiling 6pt Ag__Opioid mu CHO Human - EC50(uM) (EC50)	Bioprofiling 6pt Ag__PPARgamma Human - EC50(uM) (EC50)	Bioprofiling 6pt Antag__5-HT1A CHO Human 5-Carboxytryptamine (5-CT) - IC50(uM) (IC50)	Bioprofiling 6pt Antag__5-HT2A CHO Human Serotonin (5-HT) - IC50(uM) (IC50)	Bioprofiling 6pt Antag__5-HT2B CHO Human Serotonin (5-HT) - IC50(uM) (IC50)	Bioprofiling 6pt Antag__A1 CHO Human N6-Cyclopentyladenosine (CPA) - IC50(uM) (IC50)	Bioprofiling 6pt Antag__Alpha1A CHO Human A-61603 - IC50(uM) (IC50)	Bioprofiling 6pt Antag__Alpha2A CHO Human UK-14304 - IC50(uM) (IC50)	Bioprofiling 6pt Antag__B2 CHO Human Bradykinin - IC50(uM) (IC50)	Bioprofiling 6pt Antag__Beta1 CHO Human Norepinephrine - IC50(uM) (IC50)	Bioprofiling 6pt Antag__CB1 CHO Human WIN 55,212-2 - IC50(uM) (IC50)	Bioprofiling 6pt Antag__Cav1.2 (L-type) ND7/23 Mouse/Rat KCl - IC50(uM) (IC50)	Bioprofiling 6pt Antag__D2L CHO Human Quinpirole - IC50(uM) (IC50)	Bioprofiling 6pt Antag__ETA CHO Human Endothelin-1 (ET-1) - IC50(uM) (IC50)	Bioprofiling 6pt Antag__ETB CHO Human BQ-3020 - IC50(uM) (IC50)	Bioprofiling 6pt Antag__H1 CHO Human Histamine - IC50(uM) (IC50)	Bioprofiling 6pt Antag__M2 CHO Human Carbachol - IC50(uM) (IC50)	Bioprofiling 6pt Antag__Opioid mu CHO Human DAMGO - IC50(uM) (IC50)	Bioprofiling 6pt Antag__P2Y CHO Hamster ATP - IC50(uM) (IC50)	Bioprofiling 6pt Antag__PDE3A Human cAMP - IC50(uM) (IC50)	Bioprofiling 6pt Antag__PDE4B2 Human cAMP - IC50(uM) (IC50)	Bioprofiling 6pt Thallium Influx Antag__Kv11.1 (hERG) CHO Human KCl - IC50(uM) (IC50)
29	>10	>10	>10	>10	>10	>10	>10	>10	>10	>10	>10	>10	>10	>10	>10	>10	>10	>10	>10	>10	>10	>10	>10	>10	>10	>10	>10	>10	>10	>10	>10	>10	>10	>10	>10	>10	>10	>30
30	>10	>10	>10	>10	>10	>10	>10	>10	>10	>10	>10	>10	>10	>10	>10	>10	>10	>10	>10	>10	>10	>10	>10	>10	>10	>10	>10	>10	>10	>10	>10	>10	>10	>10	>10	>10	>10	>30
39	>10	>10	>10	>10	>10	>10	>10	>10	>10	>10	>10	>10	>10	>10	>10	>10	>10	>10	>10	>10	>10	>10	>10	>10	>10	>10	>10	>10	>10	>10	>10	>10	>10	>10	>10	3.32	>10	>30
43	>10	>10	>10	>10	>10	>10	>10	>10	>10	>10	>10	>10	>10	>10	>10	>10	>10	>10	>10	>10	>10	>10	>10	>10	>10	>10	>10	>10	>10	>10	>10	>10	>10	>10	>10	>10	>10	>30
44	>10	>10	>10	>10	>10	>10	>10	>10	>10	>10	>10	>10	>10	>10	>10	>10	>10	>10	>10	>10	>10	>10	>10	>10	>10	>10	>10	>10	>10	>10	>10	>10	>10	>10	>10	2.7	>10	>30
45	>10	>10	>10	>10	>10	>10	>10	>10	>10	>10	>10	>10	>10	>10	>10	>10	>10	>10	>10	>10	>10	>10	>10	>10	>10	>10	>10	>10	>10	>10	>10	>10	>10	>10	>10	>10	>10	>30

## Sheet: PK plots
Cpd 29
Cpd 39
